# Supplementary material for: Impact of β-Amyloids Induced Disruption of Ca2+ Homeostasis in a Simple Model of Neuronal Activity
Source: Cells. 2022 Feb 10;11(4):615. doi: 10.3390/cells11040615 (PMC8869902; doi:10.3390/cells11040615)
Supplement: Supplementary file 1 [file cells-11-00615-s001.zip]

Archive with 1 entries (1 files):
- cells-1504952-supplementary.pdf
